# Supplementary material for: Natural Killer Cell Receptors and Endometriosis: A Systematic Review
Source: Int J Mol Sci. 2022 Dec 25;24(1):331. doi: 10.3390/ijms24010331 (PMC9820702; doi:10.3390/ijms24010331)
Supplement: Supplementary file 1 [file ijms-24-00331-s001.zip]

Archive with 7 entries (6 files):
- Table S1 - Search Strategy.pdf
- Table S2 - Eligibility criteria and study selection_updated.pdf
- Table S3 - Quality assessment_updated .xlsx
- __MACOSX/
- __MACOSX/._Table S1 - Search Strategy.docx
- __MACOSX/._Table S2 - Eligibility criteria and study selection_updated.docx
- __MACOSX/._Table S3 - Quality assessment_updated .xlsx
