# Supplementary material for: Natural Killer Cell Receptors and Endometriosis: A Systematic Review
Source: Int J Mol Sci. 2022 Dec 25;24(1):331. doi: 10.3390/ijms24010331 (PMC9820702; doi:10.3390/ijms24010331)
Supplement: Supplementary file 1 [file ijms-24-00331-s001.zip › Table S3 - Quality assessment_updated .xlsx]

## Sheet: Sheet1
Table S3. Quality assessment
Items	Baka et al., 2011 [15]	Barrier et al., 2006 [12]	Chou et al., 2020 [20]	Eidukaite et al., 2006 [11]	Eidukaite and Tamosiunas, 2008 [13]	Funamizu et al., 2014 [16]	Galandrini et al., 2008 [14]	González-Foruria et al., 2015 [17]	Hornung et al., 2001 [6]	Maeda et al., 2004 [9]	Maeda, Izumiya, Oguri et al., 2002 [7]	Maeda, Izumiya, Yamamoto et al., 2002 [8]	Matsuoka et al., 2005 [10]	Rached et al., 2019 [18]	Saeki et al., 2022 [25]	Wu et al., 2019 [24]	Wu et al., 2000 [5]	Xu, 2019 [19]
1. Was the research question or objective in this paper clearly stated and appropriate?	3	3	3	3	3	3	3	3	3	3	3	3	3	3	3	3	3	3
2. Was the study population clearly specified and defined?	3	3	3	3	3	3	3	3	3	3	3	3	3	3	3	3	3	3
3. Did the authors include a sample size justification?	1	1	1	1	1	1	1	1	1	1	1	1	1	1	1	1	1	1
4. Were controls selected or recruited from the same or similar population that gave rise to the cases (including the same timeframe)?	3	1	3	3	3	3	3	3	3	3	3	3	3	3	3	3	3	3
5. Were the definitions, inclusion and exclusion criteria, algorithms or processes used to identify or select cases and controls valid, reliable, and implemented consistently across all study participants?	3	2	3	2	2	3	3	3	3	3	3	3	3	3	3	3	3	3
6. Were the cases clearly defined and differentiated from controls?	3	3	3	3	3	3	3	3	3	3	3	3	3	3	3	3	3	3
7. If less than 100 percent of eligible cases and/or controls were selected for the study, were the cases and/or controls randomly selected from those eligible?	3	3	3	3	3	3	3	3	3	3	3	3	3	3	3	3	3	3
8. Was there use of concurrent controls?	2	1	1	1	1	1	1	1	2	1	1	1	2	1	1	2	1	1
9. Were the investigators able to confirm that the exposure/risk occurred prior to the development of the condition or event that defined a participant as a case?	3	3	3	3	3	3	3	3	3	3	3	3	3	3	3	3	3	3
10. Were the measures of exposure/risk clearly defined, valid, reliable, and implemented consistently (including the same time period) across all study participants?	3	3	3	3	3	3	3	3	3	3	3	3	3	3	3	3	3	3
11. Were the assessors of exposure/risk blinded to the case or control status of participants?	1	1	1	1	1	1	1	1	1	1	1	1	1	1	1	1	1	1
12. Were key potential confounding variables measured and adjusted statistically in the analyses? If matching was used, did the investigators account for matching during study analysis?	3	3	3	3	2	3	3	3	3	3	3	3	3	3	3	3	3	3
Quality (Good, Fair, Poor)	Good	Fair	Good	Fair	Fair	Good	Good	Good	Good	Good	Good	Good	Good	Good	Good	Good	Good	Good
Green: Yes; Red: No; Yellow: Not reported/Not applicable/Unclear
	31	27	30	29	28	30	30	30	31	30	30	30	31	30		31	30	30
CHANGED - B Q N L J
